# Supplementary material for: Contributions of Microelectrochemical Scanning Techniques for the Efficient Detection of Localized Corrosion Processes at the Cut Edges of Polymer-Coated Galvanized Steel
Source: Molecules. 2022 Mar 27;27(7):2167. doi: 10.3390/molecules27072167 (PMC9000633; doi:10.3390/molecules27072167)
Supplement: Supplementary file 1 [file molecules-27-02167-s001.zip]

Archive with 1 entries (1 files):
- molecules-1649435-supplementary.pdf
